# Supplementary material for: In-Cell Labeling Coupled to Direct Analysis of Extracellular Vesicles in the Conditioned Medium to Study Extracellular Vesicles Secretion with Minimum Sample Processing and Particle Loss
Source: Cells. 2022 Jan 20;11(3):351. doi: 10.3390/cells11030351 (PMC8833937; doi:10.3390/cells11030351)
Supplement: Supplementary file 1 [file cells-11-00351-s001.zip]

Archive with 1 entries (1 files):
- cells-1545098-supplementary.pdf
